# Supplementary material for: MicroRNA-210 Enhances Cell Survival and Paracrine Potential for Cardiac Cell Therapy While Targeting Mitophagy
Source: J Funct Biomater. 2025 Apr 21;16(4):147. doi: 10.3390/jfb16040147 (PMC12028018; doi:10.3390/jfb16040147)
Supplement: Supplementary file 1 [file jfb-16-00147-s001.zip]

Archive with 1 entries (1 files):
- jfb-3494546-supplementary.pdf
